# Supplementary material for: Phenylethanoid Glycoside-Enriched Extract Prepared from Clerodendrum chinense Leaf Inhibits A549 Lung Cancer Cell Migration and Apoptosis Induction through Enhancing ROS Production
Source: Antioxidants (Basel). 2023 Feb 11;12(2):461. doi: 10.3390/antiox12020461 (PMC9952440; doi:10.3390/antiox12020461)
Supplement: Supplementary file 1 [file antioxidants-12-00461-s001.zip]

Archive with 1 entries (1 files):
- antioxidants-2156644-supplementary.pdf
